# Supplementary material for: Construction of Ni2P-MoC/Coal-Based Carbon Fiber Self-Supporting Catalysts for Enhanced Hydrogen Evolution
Source: Molecules. 2023 Dec 24;29(1):116. doi: 10.3390/molecules29010116 (PMC10779885; doi:10.3390/molecules29010116)
Supplement: Supplementary file 1 [file molecules-29-00116-s001.zip]

Archive with 1 entries (1 files):
- molecules-2756336-supplementary.pdf
